# Supplementary material for: Germline DNA damage response gene mutations as predictive biomarkers of immune checkpoint inhibitor efficacy
Source: Front Immunol. 2024 Jan 29;15:1322187. doi: 10.3389/fimmu.2024.1322187 (PMC10859432; doi:10.3389/fimmu.2024.1322187)
Supplement: Supplementary file 2 [file Table_2.xlsx]

## Sheet: Supplement Table 2
Gene	Alteration	Effect	ClinVar	Test Method	Tumor Type	Best Response	PD-L1 ≥1%	dMMR/MSI-High	TMB	Comments
ATM	c.8264_8268delATAAG	p.Y2755Cfs*12	Pathogenic	Germline panel	Breast	complete response	Yes	No	2
ATM	c.6573-2A>G	Splice acceptor	Likely Pathogenic	Germline panel	HCC	SD < 6 m	Unknown	No	9
ATR	c.7042_7503del	Deletion (Exons 42-44)	Not Reported	Germline panel	Bladder	partial response	Unknown	Unknown	Unknown
BARD1	c.1678_*3030del	Deletion (Exons 8-11)	Not Reported	Germline panel	Colorectal	partial response	Unknown	yes	58
BLM	c.2695C>T	p.Arg899*	Pathogenic	Germline panel	Breast	SD < 6 m	Unknown	No	Unknown
BRCA1	c.5503C>T	p.R1835*	Pathogenic	Germline panel	Breast	partial response	Yes	No	5
BRCA1	c.1188del	p.Asp396Glufs*14	Pathogenic	Germline panel	Pancreas	SD < 6 m	Yes	No	11
BRCA1	c.3882del	p.Leu1295Cysfs*12	Pathogenic	Germline panel	HCC	progression	Yes	No	3
BRCA1	c.815_824dup10	p.T276Afs*14	Pathogenic	Paired tumor and blood	Breast	SD > 6m	Yes	No	1
BRCA1	c.5510G>A	p.W1837*	Pathogenic	Paired tumor and blood	Breast	partial response	No	No	9
BRCA1	c.5503C>T	p.R1835*	Pathogenic	Paired tumor and blood	Breast	complete response	Unknown	Unknown	Unknown
BRCA2	c.5270_5286del17	pY1757Sfs*5	Pathogenic	Germline panel	Pancreas	partial response	Yes	No	7
BRCA2	c.7976G>A	p.R2659K	Pathogenic	Paired tumor and blood	Breast	partial response	Yes	No	3
BRIP1	c.3390_3393delCTAT	p.Y1131Lfs*18	Likely Pathogenic	Germline panel	Breast	SD < 6 m	No	No	23
CHEK2	c.1100del	p.Thr367Metfs*15	Pathogenic	Germline panel	Neuroendocrine/adrenal	partial response	Yes	No	10
CHEK2	c.470T>C	p.I157T	Pathogenic/Likely Pathogenic	Germline panel	Melanoma	partial response	Unknown	Unknown	Unknown	known low penetrance variant
CHEK2	c.1100del	p.Thr367Metfs*15	Pathogenic	Germline panel	Breast	progression	Unknown	No	5
FANCI	c.1426_1428delinsGG	p.Ser476Glyfs*38	Not Reported	Germline panel	Bladder	progression	Unknown	Unknown	Unknown
MLH1	c.380G>A	p.R127K	Pathogenic	Germline panel	Cholangiocarcinoma	partial response	Unknown	yes	Unknown
MLH1	c.453+1G>T	splicing change	Likely Pathogenic	Germline panel	Colorectal	partial response	Unknown	yes	Unknown
MRE11	c.1867+2T>C	Splice donor	Likely Pathogenic	Germline panel	Pancreas	progression	Yes	No	5
MSH2	c.1705_1706delGA	pE569lfs*2	Pathogenic	Germline panel	Gastric	complete response	Yes	yes	23
MSH2	c.-125_366del	Deletion (Exons 1-2)	Not Reported	Germline panel	HCC	partial response	Unknown	yes	Unknown
MSH2	c.942+3A>T	splicing change	Pathogenic	Germline panel	Colorectal	partial response	No	yes	44
MSH2	c.251del	p.N84fs	Pathogenic	Paired tumor and blood	Pancreas	partial response	Unknown	yes	24
MSH6	c.1869del	p.G624fs	Pathogenic	Paired tumor and blood	Gastric	complete response	Yes	yes	125
MUTYH	c.857G>A	p.G286E	Not Reported	Germline panel	Kidney	SD < 6 m	Unknown	Unknown	Unknown
MUTYH	c.536A>G	p.H179R	Pathogenic/Likely Pathogenic	Germline panel	Ovarian	SD > 6m	Yes	No	5
MUTYH	c.934-2A>G		Not Reported	Paired tumor and blood	Breast	progression	Unknown	No	Unknown
MUTYH	c.933+3A>C		Not Reported	Paired tumor and blood	Melanoma	partial response	Unknown	No	2
MUTYH	c.1187G>A	p.G396D	Pathogenic	Paired tumor and blood	Bladder	partial response	Yes	No	3
NTHL1	c.374del	p.Pro125Glnfs*12	Not Reported	Germline panel	Colorectal	partial response	Unknown	yes	45
PALB2	EX12_13del	LOF	Not Reported	Germline panel	Uterine	partial response	Unknown	Unknown	Unknown
PALB2	c.2835_3113del	Deletion (Exons 9-10)	Likely Pathogenic	Germline panel	Pancreas	progression	No	No	4	This patient also had a pathogenic germline NTHL1 mutation: c.3882del; p.Leu1295Cysfs*12
PMS2	c.1831dup	p.I611Nfs	Pathogenic	Germline panel	Colorectal	complete response	Yes	yes	28
PMS2	c.137G>T	p.S46I	Likely Pathogenic	Paired tumor and blood	Neuroendocrine/adrenal	SD > 6m	Unknown	yes	Unknown
RAD51D	c.694C>T	p.Arg232*	Pathogenic	Germline panel	Pancreas	SD < 6 m	Unknown	No	3
RECQL4	c.2755+1G>A	Splice donor	Pathogenic/Likely Pathogenic	Germline panel	Head and Neck	complete response	Yes	Unknown	Unknown
WRN	c.1486A>T	p.Lys496*	Pathogenic	Germline panel	Breast	partial response	No	No	Unknown
